# Supplementary material for: Transarterial Embolization for Refractory Non-Cervical-Origin Interscapular Pain Following Ultrasound-Guided Injection: A Retrospective Feasibility Study
Source: Diagnostics (Basel). 2025 Oct 1;15(19):2496. doi: 10.3390/diagnostics15192496 (PMC12523267; doi:10.3390/diagnostics15192496)
Supplement: Supplementary file 1 [file diagnostics-15-02496-s001.zip]

Archive with 1 entries (1 files):
- TableS1_20250930.pdf
